# Supplementary material for: Classifying recurrent Mycobacterium tuberculosis cases in Georgia using MIRU-VNTR typing
Source: PLoS One. 2019 Oct 18;14(10):e0223610. doi: 10.1371/journal.pone.0223610 (PMC6799914; doi:10.1371/journal.pone.0223610)
Supplement: S1 Appendix — (XLSX) [file pone.0223610.s001.xlsx]

## Sheet: Sheet1
	ID	MIRU 04	MIRU 10	MIRU 16	MIRU 26	MIRU 31	MIRU 40	VNTR 424	VNTR 577	VNTR 1955	VNTR 2165	VNTR 2163b	VNTR 2401	VNTR 3690	VNTR 4052	VNTR 4156	MIRU 02	VNTR 2461	VNTR 2347	MIRU 23	MIRU 24	MIRU 27	VNTR 3171	MIRU 20	MIRU 39
	Ref.	3	3	2	3	3	1	2	4	2	3	5	2	5	5	2	2	3	4	6	1	3	3	2	2
	H2O	0	0	0	0	0	0	0	0	0	0	0	0	0	0	0	0	0	0	0	0	0	0	0	0
	1	2	3	3	6	4	3	4	4	5	4	6	2	3	8	2	2	3	4	5	1	3	3	2	3
	2	2	3	3	7	5	3	4	4	5	4	6	4	3	6	2	2	3	4	5	1	3	3	2	2
	3	2	3	3	6	5	3	4	4	5	4	6	3	3	8	2	2	3	4	5	1	3	3	2	4
	4	2	3	3	6	5	3	4	4	5	4	6	3	3	8	2	2	3	4	5	1	3	3	2	4
	5	2	3	3	7	5	3	2	4	4	4	7	4	3	9	4	2	3	4	5	1	3	3	2	4
	6	2	3	3	7	5	3	2	4	4	4	7	4	3	9	4	2	3	4	5	1	3	3	2	4
	7	2	3	3	5	5	2	4	4	5	4	6	4	3	8	2	2	2	4	5	1	3	3	2	3
	8	2	3	3	5	5	2	4	4	5	4	6	4	3	8	2	2	2	4	5	1	3	3	2	3
	9	2	3	1	4	3	3	1	4	2	3	4	2	8	5	2	2	3	4	5	0	3	3	2	1
	10	2	3	1	4	3	3	1	4	2	3	4	2	8	5	2	2	3	4	5	0	3	3	2	1
	11	2	3	3	8	5	2	4	4	5	4	6	4	3	7	2	2	3	4	5	0	3	3	2	3
	12	2	3	3	8	5	2	4	4	5	4	6	4	3	7	2	2	3	4	5	0	3	3	2	3
	13	2	3	4	7	6	3	4	4	5	4	6	4	3	7	2	2	3	4	5	1	3	3	2	3
	14	2	3	4	7	6	3	4	4	5	4	6	4	3	7	2	2	3	4	5	1	3	3	2	3
	15	2	3	4;1	7	6	3	2;3	4	5	2;4	2	4	3	7	2	2	3	4	5	1	3	3	2	3
	16	2	4	4	7	6	3	4	4	5		6	4	3	7	2	2	3	4	5	1	3	3	2	3
	17	2	3	4	5	6	5	3	2	3	2	2	1	2	6	1	1	3	4	5	1	3	3	2	2
	18	2	3	4	5	6	3	4	4	5	4	6	4	3	8	2	2	3	4	5	1	3	3	2	3
	19	2	3	3	7	5	1	4	4	5	4	6	4	3	8	2	2	3	4	5	1	3	3	2	3
	20	2	3	3	5	5	1	4	4	5	4	6	4	3	9	2	2	3	4	5	1	3	3	2	3
	21	2	3	3	5	5	3	4	4	5	4	6	4	3	9	2	2	2	4	5	1	3	3	2	3
	22	2	3	3	5	5	3	4	4	5	4	6	4	3	9	2	2	2	4	5	1	3	3	2	3
	23	2	3	3	5	5	1	4	4	5	4	6	4	3	9	2	2	3	4	5	1	3	3	2	3
	24	2	3	3	5	5	1	4	4	5	4	6	4	3	9	2	2	3	4	5	1	3	3	2	3
	25	2	3	3	7	5	3	4	4	5	4	6	4	3	7	2	2	2	4	5	1	3	3	2	3
	26	2	3	3	7	5	3	4	4	5	4	6	4	3	7	2	2	2	4	5	1	3	3	2	3
	27	2	3	3	5	5	3	4	4	5	4	6	4	3	9	2	2	2	4	5	1	1	3	2	3
	28	2	3	3	5	5	3	4	4	5	4	6	4	3	9	2	2	2	4	5	1	3	3	2	3
	29	2	3	3	7	2	3	4	2	4	4	6	4	3	4	2	2	2	4	5	1	3	3	2	3
	30	1	3	1	4	2	3	2	2	4	3	4	2	5	4	2	2	2	4	5	1	3	3	2	2
	31	2	3	3	7	5	3	4	4	5	4	6	4	3	6	2	2	2	4	5	1	3	3	2	3
	32	2	3	3	7	5	3	4	4	5	4	6	4	3	6	2	2	2	4	5	1	3	3	2	3
	33	2	3	3	5	4	3	4	4	5	4	5	4	3	8	2	2	3	4	5	1	3	3	2	3
	34	2	3	3	5	4	3	4	4	5	4	5	4	3	8	2	2	3	4	5	1	3	3	2	3
	35	2	3	3	5	5	3	4	4	4	4	6	3	3	8	2	2	3	4	5	1	3	3	2	3
	36	2	3	3	5	5	3	4	4	4	4	6	3	3	8	2	2	3	4	5	1	3	3	2	3
	37	2	3	3	5	5	3	4	4	5	4	6	3	3	8	2	2	3	4	5	1	3	3	2	3
	38	2	3	3	5	5	3	4	4	5	4	6	3	3	8	2	2	3	4	5	1	3	3	2	3
	39	2	3	3	4	5	3	4	4	5	4	6	3	3	6	2	2	3	4	5	1	3	3	2	3
	40	2	3	3	4	5	3	4	4	5	4	6	3	3	6	2	2	3	4	5	1	3	3	2	3
	41	2	3	3	5	5	3	4	4	5	4	6	3	3	8	2	2	3	4	5	1	3	3	2	3
	42	2	3	3	5	5	3	4	4	5	4	6	3	3	8	2	2	3	4	5	1	3	3	2	3
	43	2	3	3	5	5	3	4	4	5	4	6	3	3	8	2	2	3	4	5	1	3	3	2	3
	44	2	3	3	5	5	3	4	4	5	4	6	3	3	8	2	2	3	4	5	1	3	3	2	3
	45	2	3	3	5	5	3	4	4	5	4	3	3	3	8	2	2	3	4	5	1	3	3	2	3
	46	2	3	3	5	2;5	3	4	2;4	3;5	2;4	6	1	2;3	5;6	2	1;2	3	4	5	2	3	3	2	2;3
	47	2	3	3	7	5	3	4	4	5	4	6	3	3	5	2	2	3	4	5	1	3	3	2	3
	48	2	3	3	7	5	3	4	4	5	4	6	3	3	5	2	2	3	4	5	1	3	3	2	3
	49	2	3	3	7	5	3	4	4	5	4	6	3	3	6	2	2	3	4	5	1	3	3	2	3
	50	2	3	3	7	5	3	4	4	5	4	6	3	3	6	2	2	3	4	5	1	3	3	2	3
	51	2	3	3	7	5	3	4	4	5	4	6	3	3	6	2	2	2	4	5	1	3	3	2	3
	52	2	3	3	7	5	3	4	4	5	4	6	3	3	6	2	2	2	4	5	1	3	3	2	3
	53	2	3	3	7	5	3	4	4	5	4	6	4	3	7	2	2	2	4	5	1	3	3	2	3
	54	2	3	3	7	5	3	4	4	5	3	6	4	3	7	2	2	2	4	5	1	3	3	2	3
	55	2	4	2	5	2	4	3	3	3	1	2	1	2	6	2	2	2	4	6	1	3	3	2	2
	56	2	5	3	5	5	3	4	4	5	4	6	4	3	9	2	2	2	4	5	1	3	3	2	3
	57	2	3	3	5	5	3	4	4	5	4	6	4	3	9	2	2	2	4	5	1	3	3	2	3
	58	2	3	3	5	5	3	4	4	5	4	6	4	3	9	2	2	2	4	5	1	3	3	2	3
	59	2	3	3	7	5	3	4	4	5	4	6	4	3	7	2	2	2	4	5	1	3	3	2	3
	60	2	3	3	7	5	3	4	4	5	4	6	4	3	7	2	2	2	4	5	1	3	3	2	3
	61	2	3	1	5	3	4	2	4	1	3	4	3	7	5	2	2	2	4	5	1	3	3	2	2
	62	2	3	1	5	3	4	2	4	1	3	4	3	7	5	2	2	2	4	5	1	3	3	2	2
	63	2	4	3	5	5	3	4	4	5	4	6	4	3	9	2	2	2	4	5	1	3	3	2	3
	64	2	4	3	5	5	3	4	4	5	4	6	4	3	9	2	2	2	4	5	1	3	3	2	3
